# Supplementary material for: Establishment of a prediction model for malignant probability of pulmonary nodules in an adenocarcinoma-predominant cohort
Source: PeerJ. 2026 Jun 18;14:e21353. doi: 10.7717/peerj.21353 (PMC13283365; doi:10.7717/peerj.21353)
Supplement: Supplemental Information 2 [file peerj-14-21353-s002.xlsx]

## Sheet: Sheet5
Age	Gender（male 0、female1）	nature（benign0，malignant1）	History of tumors(no 0, yes1)	smoking history(no 0, yes1)	SSC(normal 0, high1)	CYFRA21-1(normal 0, high1)	NSE(normal 0, high1)	ProGRP(normal 0, high1)	Long axis of the nodule（mm）	upper lobe(no 0；yes 1)	lobulation sign(no 0, yes1)	burr(no 0, yes1)	Pleural traction(no 0, yes1)	vascular bundle sign(no 0, yes1)	Calcification sign(no 0, yes1)	Nature of nidus（GGN 1、MGGN 2、SPN 3）
53	1	1	0	0	0	0	0	0	21	1	1	0	0	1	0	1
56	1	1	0	0	0	0	0	0	11.6	0	0	0	0	0	0	2
62	1	1	0	0	0	0	1	0	7	1	0	0	0	0	0	1
37	1	1	0	0	0	0	0	0	19	1	0	0	0	1	0	2
66	1	1	0	0	0	0	0	1	11	1	0	1	0	1	0	2
48	1	1	0	0	0	0	0	0	6	1	0	1	0	0	0	1
58	0	1	0	0	0	1	0	0	30	0	0	1	0	0	0	3
58	1	1	0	0	0	0	0	0	6	1	0	1	0	1	0	1
58	1	1	1	0	0	1	1	0	16	1	1	0	0	0	0	2
64	1	1	0	0	0	0	0	0	10	0	1	0	0	0	0	3
46	1	1	1	0	0	0	1	0	13.5	1	0	0	1	0	0	2
50	1	1	0	0	0	0	0	0	11	0	0	0	0	0	0	1
61	0	1	0	0	0	0	0	0	30	1	1	1	1	0	0	3
58	0	1	0	0	0	0	1	0	11	0	0	1	0	0	0	3
57	1	1	0	0	0	0	0	0	10.9	1	1	0	0	0	0	3
69	0	1	0	0	0	0	0	0	15	1	0	0	0	0	0	1
36	1	1	0	0	0	0	0	0	16	1	0	0	0	0	0	3
58	0	1	0	1	0	0	1	0	11	0	0	1	1	0	0	1
38	0	1	0	0	0	0	1	0	5	1	0	0	0	0	0	1
38	0	1	0	0	0	0	1	0	8.5	1	0	0	0	0	0	1
58	1	1	0	0	0	0	0	0	18	1	1	1	0	0	0	2
38	1	1	0	0	0	0	1	0	5.5	0	1	1	0	0	0	2
81	1	1	0	0	0	1	0	0	15	0	0	1	1	1	0	2
62	0	1	0	0	0	0	1	0	16	1	0	1	1	0	0	3
58	1	1	0	0	0	0	0	0	12	1	0	1	0	1	0	2
61	1	1	0	0	0	0	0	0	6	1	0	1	0	0	0	1
43	1	1	1	0	0	0	0	0	6	1	0	0	0	0	0	1
71	0	1	0	0	0	1	1	0	30	1	0	1	1	0	0	3
57	0	1	0	0	0	0	1	0	9.3	0	0	0	0	1	0	1
69	0	1	1	0	0	0	0	0	6.2	0	0	0	0	0	0	3
75	0	1	0	0	0	1	1	0	8	1	1	1	0	0	0	3
53	1	1	0	0	0	0	1	0	30	1	0	1	0	0	0	3
55	0	1	0	0	0	0	0	0	6	1	0	0	0	0	0	1
66	0	1	0	0	0	0	0	0	8	0	0	0	1	1	0	2
54	1	1	0	0	0	1	0	0	13.5	0	0	1	0	0	0	2
54	1	1	0	0	0	0	0	0	17	1	0	0	0	0	0	2
64	1	1	0	0	0	0	1	0	11.2	1	0	1	1	0	0	3
47	1	1	0	1	0	0	0	0	8	0	0	0	0	0	0	2
54	1	1	1	0	0	0	1	0	12	0	0	0	0	0	0	1
58	1	1	0	0	0	0	1	0	10	1	0	0	0	0	0	1
63	1	1	0	0	0	0	0	0	15	0	0	1	0	0	0	3
36	1	1	1	0	0	0	0	0	9.6	1	0	0	0	0	0	1
51	0	1	0	1	0	0	1	0	14	1	1	1	0	0	0	3
44	1	1	0	0	0	0	0	0	5.2	1	0	0	0	0	0	3
44	1	1	0	0	0	0	0	0	8.8	1	0	0	0	0	0	1
34	1	1	0	0	0	0	1	0	11.4	1	0	0	0	0	0	2
30	1	1	0	0	0	0	0	0	7.5	1	0	0	0	1	0	1
40	1	1	0	0	0	0	0	0	21	1	1	0	0	0	0	3
55	1	1	0	0	0	0	0	0	8	0	0	1	0	0	0	3
55	1	1	0	0	0	0	0	0	4	0	0	0	0	0	0	1
33	1	1	0	0	0	0	0	0	10	1	1	1	1	0	0	3
58	1	1	0	0	0	0	0	0	20	1	0	0	0	1	0	2
68	0	1	0	0	0	1	0	0	8.9	1	0	1	1	0	0	3
63	1	1	0	0	0	1	0	0	28	1	0	0	0	0	0	3
56	0	1	0	0	0	1	0	0	12	0	0	0	0	1	0	3
57	1	1	0	0	0	0	0	0	26	0	0	1	0	0	0	3
30	1	1	0	0	0	0	0	0	7	1	0	0	0	0	0	1
30	1	1	0	0	0	0	0	0	7	0	0	0	0	0	0	1
76	0	1	0	0	0	1	0	0	21	1	0	0	0	1	0	1
44	1	1	0	0	0	1	1	0	29	1	1	0	1	0	0	3
64	0	1	0	0	0	1	1	0	11.9	0	1	0	0	1	0	3
62	0	1	0	0	0	0	1	1	30	1	0	0	0	0	0	3
34	0	1	0	1	0	0	1	0	3.4	1	0	0	0	0	0	3
52	1	1	1	0	0	0	0	0	30	1	1	0	0	0	0	3
57	0	1	0	1	0	0	0	0	24	1	0	1	1	1	0	2
56	1	1	0	0	0	0	0	0	11	1	0	0	0	0	0	3
71	0	1	0	0	0	1	1	0	30	1	0	1	1	0	0	3
51	1	1	0	0	0	0	0	0	22	1	1	1	0	0	0	1
54	1	1	0	0	0	1	0	0	13.5	0	0	1	0	0	0	2
54	1	1	0	0	0	0	0	0	17	1	0	0	0	0	0	2
30	1	1	0	0	0	0	0	0	7.5	1	0	0	0	1	0	1
55	1	1	0	0	0	0	0	0	8	0	0	1	0	0	0	3
55	1	1	0	0	0	0	0	0	4	0	0	0	0	0	0	1
39	1	1	0	0	0	0	0	0	9.7	1	0	0	0	0	0	1
56	1	1	0	0	0	0	0	0	8	0	0	0	0	0	0	1
62	0	1	0	0	0	0	0	0	25	0	0	1	1	0	0	1
61	0	1	0	1	0	0	0	0	11	1	1	1	0	0	0	3
66	1	1	0	0	0	0	1	0	5	1	0	0	0	0	0	1
69	0	1	0	1	0	1	0	0	15	0	1	0	0	1	0	1
68	1	1	0	0	0	0	0	0	16	1	1	1	1	0	0	3
35	1	1	0	0	0	0	0	0	8.8	1	0	0	0	0	0	2
32	0	1	0	0	0	0	0	0	9	1	0	0	0	0	0	1
47	0	1	0	0	0	0	0	0	15	0	0	0	1	1	0	1
73	1	1	0	0	0	0	0	0	20	1	0	0	0	0	0	1
50	1	1	0	0	0	1	0	0	7.5	0	0	0	1	0	0	1
33	1	1	0	0	0	0	1	0	11.5	1	0	0	0	0	0	3
62	1	1	0	0	0	0	0	0	8	0	0	0	0	0	0	1
52	1	1	1	0	0	0	0	0	6	0	0	1	0	0	0	2
72	0	1	0	0	0	0	1	0	13	1	0	1	0	0	0	1
64	1	1	0	0	0	0	0	0	7.3	0	0	0	0	0	0	1
58	1	1	1	0	0	1	0	0	9	0	0	0	0	0	0	1
53	1	1	0	0	0	0	0	0	11	1	0	0	0	0	0	1
71	1	1	1	0	0	0	0	0	5	0	0	0	0	0	0	3
54	1	1	0	0	0	0	0	0	5	1	0	0	0	0	0	2
55	1	1	0	0	0	0	0	0	8	0	0	1	0	0	0	1
67	1	1	0	0	0	0	0	0	10.8	0	0	0	1	1	0	1
49	1	1	0	0	0	1	0	0	12	1	1	0	1	0	0	1
68	0	1	0	1	0	1	1	0	13	1	0	1	0	0	0	3
61	1	1	0	0	0	1	1	0	17	0	0	1	0	0	0	1
47	1	1	0	0	0	0	0	0	6	0	0	0	1	0	0	1
56	1	1	0	0	0	0	0	0	6	0	0	1	0	1	0	1
69	1	1	0	0	0	0	0	0	16	1	0	0	0	1	0	1
39	1	1	0	0	0	0	0	0	9.7	1	0	0	0	0	0	2
32	0	1	0	0	0	0	0	0	9	1	0	0	0	0	0	1
71	1	1	1	0	0	0	0	0	5.6	0	0	0	0	0	0	3
54	1	1	0	0	0	0	0	0	10	1	0	0	0	1	0	2
47	1	1	0	0	0	0	0	0	6	0	0	0	0	0	0	1
66	0	1	0	1	0	0	0	0	20.2	1	0	1	0	0	0	2
54	1	1	0	0	0	0	0	0	9.3	1	0	0	0	0	0	1
81	1	1	0	0	0	0	0	0	4	1	0	0	0	0	0	3
63	0	1	0	1	0	0	0	0	12	1	0	0	0	1	0	1
63	1	1	0	0	0	0	0	0	5	0	0	0	0	0	0	1
67	1	1	0	0	0	0	0	0	29	1	0	1	1	0	0	3
67	0	1	0	1	0	1	0	0	11	1	0	0	0	0	0	1
68	0	1	0	0	0	1	0	0	9.9	0	0	0	0	1	0	1
70	1	1	0	0	0	0	0	0	23	1	1	1	1	1	0	3
66	0	1	0	0	0	0	0	1	17	1	0	1	0	0	0	3
46	0	1	0	0	0	0	0	0	12	1	0	0	0	1	0	2
76	0	1	0	0	0	0	0	0	17	0	1	1	1	0	0	3
26	1	1	0	0	0	0	0	0	6	0	0	1	0	0	0	3
58	0	1	0	0	0	0	0	0	17	1	0	0	0	1	0	2
36	1	1	0	0	0	0	0	0	5	0	0	1	1	0	0	1
62	0	1	0	1	0	1	0	0	15	1	0	1	0	1	0	1
38	1	1	0	0	0	0	0	0	7	0	0	0	0	1	0	2
51	1	1	0	0	0	0	0	0	10	1	0	0	0	1	0	1
51	1	1	0	0	0	0	0	0	2	1	0	0	0	0	0	1
51	1	1	0	0	0	0	0	0	5	0	0	0	0	0	0	1
47	1	1	0	0	0	0	0	0	7	1	0	1	0	0	0	1
55	1	1	0	0	0	1	0	0	6.5	1	0	0	0	0	0	2
58	1	1	0	0	0	0	1	0	8	0	0	0	0	1	0	1
47	1	1	0	0	0	0	0	0	6	1	0	0	0	0	0	1
55	0	1	0	0	0	1	0	0	9	0	1	0	0	0	0	3
65	0	1	0	0	0	1	0	0	7	1	0	0	0	1	0	1
67	1	1	0	0	0	0	0	0	10	0	0	1	0	1	0	2
66	1	1	1	0	0	1	1	0	11	1	0	0	0	0	0	1
66	1	1	1	0	0	1	1	0	12.5	0	0	1	0	1	0	1
68	1	1	1	0	0	0	0	0	7	1	0	0	1	1	0	3
50	0	1	0	0	0	0	0	0	15	0	0	0	0	1	0	1
68	1	1	0	0	0	0	0	0	19.2	1	0	0	1	0	0	3
55	1	1	0	0	0	0	1	0	14	0	0	0	1	0	0	2
49	1	1	0	0	0	0	0	0	11	0	0	0	0	1	0	1
73	1	1	0	0	0	0	0	0	24	0	1	1	1	0	0	3
54	1	1	0	0	1	1	0	0	16	1	0	0	0	0	0	3
63	1	1	0	0	0	1	0	0	9	0	0	0	0	1	0	2
66	0	1	0	0	0	0	1	0	18	1	0	0	0	0	0	1
66	0	1	0	1	0	0	1	0	7	1	0	0	0	0	0	1
44	0	1	0	1	0	0	0	0	9	0	1	0	1	0	0	1
61	1	1	0	0	0	0	0	0	28	1	0	1	1	0	0	2
61	1	1	0	0	0	0	1	0	19	1	0	1	0	1	0	1
52	1	1	0	0	0	0	0	0	6	1	0	0	0	1	0	2
61	1	1	0	0	0	0	0	0	8.2	1	0	0	0	0	0	1
41	1	1	0	0	0	0	0	0	4	1	0	0	0	0	0	1
41	1	1	0	0	0	0	1	0	10	1	0	0	0	1	0	1
60	1	1	0	0	0	0	1	0	11	0	0	0	0	1	0	2
57	1	1	0	0	0	0	0	0	19	1	0	1	0	1	0	3
48	0	1	0	1	0	0	0	0	21.1	1	1	1	1	1	0	3
54	0	1	0	1	0	1	1	0	26	1	1	1	1	0	0	3
58	1	1	1	0	0	0	0	1	5	1	0	0	0	0	0	1
74	1	1	0	0	0	0	0	0	11	0	0	1	1	0	0	2
44	0	1	0	0	0	0	0	0	6	1	0	1	0	0	0	1
58	1	1	1	0	0	0	1	0	12	1	0	1	0	1	0	2
58	1	1	0	0	0	0	0	0	2	1	0	0	0	0	0	2
76	1	1	0	0	0	0	0	0	11.4	0	0	1	1	0	0	3
64	0	1	0	0	0	0	0	0	12	0	0	0	0	1	0	1
51	1	1	0	0	0	0	0	0	5	1	0	0	0	1	0	1
51	1	1	0	0	0	0	0	0	6	0	0	1	0	0	0	1
72	0	1	1	0	0	0	1	0	7	1	0	0	0	0	0	1
72	0	1	1	0	0	0	0	0	15	0	0	0	0	0	0	3
71	0	1	0	0	1	1	0	1	17	1	0	1	1	0	0	1
58	0	1	0	1	0	0	0	0	13	1	0	0	0	1	0	3
64	1	1	1	0	0	1	0	0	7	0	0	0	0	0	0	1
59	0	1	0	0	0	0	0	0	6	1	1	0	0	0	0	1
38	1	1	0	0	0	0	0	0	7	1	0	0	0	0	0	1
70	1	1	1	0	0	0	1	0	10	0	0	0	1	0	0	3
53	0	1	0	0	0	0	0	0	15.4	1	1	0	0	1	0	1
50	0	1	0	0	0	0	0	0	7	1	0	0	0	1	0	3
43	1	1	0	0	0	0	0	0	8	1	0	0	0	0	0	1
64	0	1	0	1	0	1	0	0	18.7	1	0	1	0	0	0	3
62	1	1	0	0	0	0	0	0	9.3	0	0	1	0	1	0	2
49	1	1	1	0	0	0	0	0	9	0	0	1	0	1	0	1
68	1	1	0	0	0	1	0	0	10	1	1	1	0	1	0	2
67	0	1	0	0	0	0	0	0	6.99	0	0	0	0	0	0	3
57	0	1	0	1	0	0	0	0	6	1	0	0	0	0	0	3
65	0	1	0	1	0	0	0	0	9	1	0	0	0	0	0	1
68	1	1	0	0	0	0	0	0	38	1	1	1	1	0	0	3
58	1	1	0	0	0	1	0	0	22	1	1	1	0	0	0	3
77	1	1	0	0	0	0	1	0	26	0	0	0	0	0	0	2
63	1	1	1	0	0	0	0	0	10	1	1	0	0	0	0	2
36	1	1	0	0	0	0	0	0	9.8	1	0	0	0	1	1	3
67	0	1	0	1	0	0	1	0	10	1	0	0	0	0	0	1
62	1	1	0	0	0	0	0	0	12	1	0	1	0	0	0	1
47	1	1	0	0	0	0	0	0	7.8	0	0	0	0	0	0	1
75	1	1	0	0	0	0	0	0	21	1	0	1	1	0	0	1
75	1	1	0	0	0	0	0	0	8	0	0	1	0	0	0	3
71	0	1	0	0	0	0	1	0	10	1	0	0	0	0	0	1
58	1	1	0	0	0	0	0	0	8	0	0	1	0	1	0	1
56	1	1	0	0	0	1	0	0	9	0	0	1	0	0	0	1
48	1	1	0	0	0	0	1	0	5	1	0	1	0	0	0	1
48	1	1	0	0	0	0	1	0	7	1	0	1	0	0	0	1
56	1	1	0	0	0	0	0	0	16	0	0	1	1	0	0	3
56	1	1	0	0	0	0	0	0	4	1	0	0	0	0	0	3
60	0	1	0	0	0	1	0	0	14.6	0	0	1	0	0	0	2
51	1	1	0	0	0	1	1	0	15	1	0	1	0	0	0	3
51	1	1	0	0	0	1	1	0	5	0	0	1	0	0	0	1
51	1	1	0	0	0	1	1	0	12	0	0	0	1	0	0	1
61	1	1	0	0	0	0	1	0	16.6	0	0	1	0	0	0	2
45	1	1	0	0	0	0	0	0	9	1	0	1	0	0	0	1
55	0	1	0	0	0	0	0	0	24	0	0	0	0	1	0	2
75	0	1	0	0	0	0	0	0	20	1	0	1	0	1	0	2
42	1	1	0	0	0	0	0	0	9	1	0	0	0	0	0	1
44	1	1	0	0	0	0	0	0	12	0	1	1	0	0	0	2
58	0	1	0	0	0	0	0	0	6	1	0	0	0	0	0	3
37	1	1	0	0	0	0	0	0	8	0	0	0	0	0	0	1
58	0	1	0	1	0	0	0	0	21	0	1	1	0	0	0	3
65	0	1	0	0	0	0	1	0	9	1	0	0	0	0	0	2
75	0	1	0	0	0	0	0	0	13	1	0	0	1	0	0	1
52	1	1	0	0	0	0	0	0	6	1	0	0	0	0	0	1
68	1	1	0	0	0	0	0	0	10	0	0	0	0	0	0	3
42	1	1	1	0	0	0	0	0	8	0	0	0	0	0	0	3
63	0	1	0	0	1	1	0	0	9.4	1	1	0	0	0	0	1
60	0	1	0	0	0	0	0	0	7	1	0	0	0	0	0	1
47	1	1	0	0	0	0	1	0	8	0	0	1	0	0	0	2
54	1	1	0	0	0	1	0	0	8.6	1	0	0	0	0	1	2
46	1	1	1	0	0	0	0	0	6	0	0	1	0	0	0	1
67	0	1	0	0	0	0	0	0	17	1	0	1	0	0	0	3
58	1	1	1	0	0	0	0	0	14	1	0	1	0	1	0	1
58	1	1	1	0	0	0	0	0	12	1	0	0	0	0	0	1
58	1	1	1	0	0	0	0	0	5	1	0	0	0	0	0	1
45	1	1	0	0	0	0	0	0	20	0	0	1	1	0	0	2
57	1	1	1	0	0	0	0	0	7.4	0	0	0	0	0	0	1
52	1	1	0	0	0	1	0	0	17	1	0	0	1	1	0	1
66	0	1	0	0	0	1	1	0	29	1	0	0	1	0	1	3
57	0	1	0	0	0	0	0	0	6	1	0	0	0	0	0	1
74	0	1	0	0	0	1	0	1	19	1	0	1	1	0	0	1
60	1	1	0	0	0	0	0	0	21	0	1	1	1	0	0	3
45	1	1	0	0	0	0	0	0	6	0	0	0	0	0	0	2
53	1	1	0	0	0	0	0	0	7	1	0	0	0	0	0	1
40	1	1	0	0	0	0	1	0	9.7	0	0	1	0	0	0	2
67	1	1	0	0	0	1	1	1	5	1	0	0	0	0	0	2
72	1	1	0	0	0	0	1	0	14	0	0	0	0	0	0	1
59	1	1	1	0	0	0	0	0	10	0	0	0	0	1	0	2
65	1	0	0	0	0	0	0	0	16	0	0	0	0	1	0	1
68	0	0	0	0	1	1	0	1	11	1	0	0	0	0	0	1
70	0	0	0	0	0	1	0	0	16	1	0	1	1	0	1	3
59	0	0	0	1	0	1	0	0	11	0	0	0	0	0	0	1
58	0	0	1	0	0	1	0	0	16	0	1	1	0	0	0	3
41	1	0	0	0	0	1	0	0	6	1	0	0	0	1	0	1
75	0	0	0	0	0	0	0	0	10	0	0	0	0	0	0	3
51	1	0	0	0	0	0	1	0	17	0	0	1	1	0	0	3
45	1	0	0	0	0	0	0	0	6	1	1	0	0	0	0	3
42	1	0	0	0	0	0	0	0	20	0	1	0	0	0	1	3
48	0	0	0	0	0	0	0	0	6	1	0	0	0	0	0	3
62	1	0	0	0	0	0	0	0	4.9	1	0	0	0	0	0	1
67	0	0	0	0	0	0	0	0	10	1	1	0	0	0	0	3
62	0	0	0	0	0	1	1	0	8.5	0	0	0	0	0	0	1
44	0	0	0	0	0	0	1	0	5	1	0	0	0	0	0	3
76	0	0	0	0	0	1	0	0	30	0	0	1	1	0	0	3
45	1	0	0	0	0	0	1	0	6	0	0	0	0	0	0	1
64	1	0	0	0	0	0	0	0	7	1	0	0	1	0	0	3
65	0	0	0	1	0	0	1	0		1	1	0	0	0	0	3
47	0	0	0	0	0	0	1	0	27	0	0	0	0	0	0	3
59	0	0	0	0	0	0	1	0	9	1	0	1	0	0	0	3
58	0	0	1	0	0	0	0	0	8.6	1	1	0	0	0	0	3
42	1	0	0	0	0	0	0	0	9	0	0	1	0	0	1	3
47	0	0	0	0	0	0	0	0	5	0	0	0	0	0	0	3
56	0	0	0	0	0	1	0	0	5	1	0	0	0	0	0	1
66	0	0	0	1	0	1	0	1	16.2	1	0	1	1	0	0	3
66	1	0	0	0	0	0	0	0	6	0	0	0	0	0	0	3
55	0	0	0	0	0	0	1	0	16	0	1	0	0	0	0	3
40	1	0	0	0	0	0	0	0	6	0	0	0	0	0	0	1
72	1	0	0	0	0	1	0	0	25	0	0	0	0	0	0	3
31	0	0	0	0	0	0	1	0	9	1	0	1	1	0	0	3
50	0	0	0	0	0	0	0	0	22.6	0	0	1	0	0	0	3
61	0	0	0	1	0	0	0	0	16	0	0	0	0	0	0	3
40	1	0	0	0	0	0	0	0	6	0	0	0	0	0	0	1
54	0	0	0	1	0	0	0	0	10	0	0	0	0	0	0	3
62	0	0	0	0	0	0	0	0	17	0	0	0	0	0	0	3
58	1	0	0	0	0	0	0	0	9	1	0	0	0	0	0	1
70	0	0	0	0	0	0	1	0	5	0	0	0	0	0	0	3
54	1	0	0	0	0	0	0	0	7	1	0	0	0	0	0	1
65	0	0	0	1	0	0	1	0	9.4	1	1	0	0	0	0	3
64	1	0	0	0	0	0	0	0	7	1	0	0	1	0	0	3
45	1	0	0	0	0	0	1	0	4	0	0	0	0	0	0	1
67	1	0	0	0	0	0	0	0	7	1	0	0	0	0	0	1
72	0	0	1	0	0	0	0	0	19	1	0	0	0	0	1	3
51	1	0	0	0	0	0	0	0	10	0	0	1	0	0	0	3
64	0	0	0	0	0	0	0	0	18	1	0	1	0	0	0	3
52	0	0	0	1	0	0	0	0	3	0	0	0	0	0	0	3
55	0	0	0	0	0	0	0	0	8	1	0	0	0	0	0	1
58	1	0	0	0	0	0	0	0	6	1	0	0	0	0	0	3
50	0	0	0	0	0	0	0	0	5.5	1	0	0	0	0	0	3
69	0	0	0	0	0	0	0	0	5	0	0	0	0	0	0	3
56	0	0	0	0	0	0	0	0	20.3	1	0	0	0	0	0	3
50	1	0	0	0	0	0	0	0	13	1	0	0	0	0	0	3
62	1	0	0	0	0	1	0	0	12	0	0	0	0	0	0	3
46	1	0	0	0	0	0	0	0	4	1	0	1	0	0	0	3
56	1	0	0	0	0	0	0	0	9	1	0	0	0	0	0	1
78	0	0	0	0	0	0	0	0	12	0	0	0	0	0	0	3
40	0	0	0	1	0	0	0	0	12	0	0	0	0	0	0	1
42	0	0	1	0	0	0	0	0	6	1	0	0	0	0	0	1
69	0	0	0	0	0	0	0	0	17	1	0	1	0	0	0	3
55	0	0	0	1	0	1	0	0	29	1	0	1	0	0	0	3
50	1	0	0	0	0	0	0	0	3	1	0	0	0	0	0	3
54	0	0	0	0	0	0	0	0	9	1	0	0	0	0	0	3
63	1	0	0	0	0	1	0	0	7	1	0	0	0	0	0	2
66	0	0	0	0	0	0	0	0	17	1	0	0	0	0	1	3
39	0	0	0	1	0	0	1	0	17.5	0	0	1	0	0	1	3
61	0	0	0	0	0	0	1	0	20	0	0	0	0	0	0	3
57	1	0	0	0	0	0	1	0	14	1	0	1	0	0	0	3
62	0	0	0	0	0	0	0	1	10	1	0	0	0	0	0	1
60	1	0	1	0	1	0	0	0	8	0	0	0	0	0	0	3
63	1	0	0	0	0	0	1	0	5	1	0	0	0	0	0	3
66	0	0	0	0	0	0	0	0	10	1	0	0	0	0	0	3
58	1	0	0	0	0	0	0	0	30	1	0	0	0	0	0	3
64	1	1	1	0	0	1	0	0	9	1	0	0	0	0	0	1
61	1	1	0	0	0	0	0	0	12	0	0	0	0	0	0	1
72	1	1	0	0	0	1	0	0	24	0	0	0	0	0	0	3
70	0	1	0	0	0	0	0	0	13	1	0	0	1	0	0	1
44	0	1	0	1	0	0	0	0	10	1	1	0	0	0	0	2
80	0	1	0	0	1	1	0	0	13	1	1	1	0	1	0	2
68	0	1	0	0	0	0	0	0	13	0	0	0	0	1	0	1
40	0	1	0	0	0	0	0	0	12	0	1	0	0	0	0	1
56	0	1	0	0	0	0	0	0	11	0	0	0	1	0	0	2
54	1	1	0	0	0	0	0	0	14	1	1	0	1	0	0	1
60	0	1	0	0	0	0	0	0	11	1	0	0	1	0	0	1
57	1	1	0	0	0	0	0	0	14	1	0	0	0	0	0	1
60	1	1	0	0	0	0	0	0	6	0	0	0	0	0	0	1
50	1	1	0	0	0	0	0	0	13	0	0	1	0	0	0	2
60	1	1	0	0	0	0	0	0	10	1	0	0	0	0	0	1
73	0	1	0	0	0	0	0	0	30	0	0	0	1	0	1	3
61	0	1	0	0	0	0	0	0	13	0	0	0	0	0	0	1
57	1	1	0	0	0	0	0	0	8	0	0	0	0	0	0	1
78	1	1	0	0	0	0	0	0	10	1	0	0	0	0	0	1
49	1	1	0	0	0	0	0	0	7	0	1	0	1	0	0	3
65	1	1	0	0	0	0	0	0	10	1	0	0	0	0	0	1
73	1	1	0	0	0	1	1	0	27	1	0	0	0	0	0	3
45	1	1	0	0	0	1	1	0	20	1	0	1	0	0	0	3
51	1	1	0	0	0	0	0	0	13	0	0	1	0	0	0	2
64	1	1	0	0	0	0	0	0	11	1	0	0	0	0	0	2
60	0	1	0	0	0	0	0	0	13	0	1	0	1	0	0	2
55	1	1	0	0	0	0	0	0	12	1	1	0	0	0	0	1
72	1	1	0	0	0	0	0	0	29	1	0	0	1	0	0	3
64	1	1	0	0	0	0	0	0	13	0	1	0	0	0	0	1
60	0	1	0	0	0	0	0	0	21	0	1	1	1	0	0	3
56	0	1	0	0	0	0	0	1	8	0	0	0	0	0	0	1
68	0	1	0	0	0	1	0	0	15	1	1	1	1	0	0	3
69	0	1	0	0	0	0	0	0	11	1	0	0	0	0	0	3
61	0	1	1	0	1	0	0	0	15	0	0	1	0	0	0	1
68	1	1	0	0	0	0	0	0	9	1	0	1	0	0	0	2
65	0	1	0	0	0	1	0	0	18	0	1	1	1	0	0	2
67	0	1	0	0	0	0	0	0	11	0	1	0	0	0	0	2
33	1	1	0	0	0	0	0	0	7	1	0	0	0	0	0	1
53	1	1	0	0	0	0	1	0	14	0	1	0	1	0	0	3
64	0	1	0	0	0	1	1	1	11	1	0	0	1	0	0	2
65	0	1	0	0	0	0	0	0	22	1	0	1	0	0	0	3
78	1	1	0	0	0	0	0	0	30	1	1	1	1	0	0	3
54	1	1	0	0	0	0	0	0	8	0	1	0	0	0	0	2
73	1	1	0	0	0	0	0	0	8	1	0	0	0	0	0	1
74	0	1	0	0	0	0	0	0	26	1	1	1	1	1	0	2
67	0	1	0	0	1	1	0	0	12	1	1	1	1	0	0	3
67	0	1	0	0	0	0	0	0	13	1	1	1	0	0	0	2
48	1	1	1	0	0	0	0	0	12	1	1	1	0	0	0	1
57	1	1	0	0	0	0	0	1	12	1	1	1	0	0	0	2
63	0	1	0	0	0	1	1	0	30	1	1	0	0	0	0	3
51	1	1	1	0	0	0	0	0	6	1	0	0	0	0	0	1
71	1	1	0	0	0	0	0	0	22	1	0	1	1	0	0	2
62	1	1	0	0	0	0	0	0	6	1	0	0	0	0	0	1
60	1	1	0	0	0	0	0	0	6	1	0	0	0	0	0	1
57	1	1	1	0	0	0	0	0	16	1	1	0	1	0	0	2
63	1	1	0	0	0	0	0	0	6	0	1	0	0	0	0	2
61	1	1	0	0	0	0	0	0	12	0	1	0	0	0	0	3
80	0	1	1	0	0	0	0	0	15	0	1	0	1	0	0	3
63	1	1	0	0	0	0	0	0	18	1	1	0	0	0	0	3
70	0	1	0	0	0	0	0	0	19	1	1	1	0	0	0	3
55	0	1	0	0	0	0	0	0	8	1	0	0	0	0	0	2
35	1	1	0	0	0	0	0	0	7	1	0	0	0	0	0	2
69	1	1	0	0	0	0	0	0	22	0	1	1	0	0	0	3
70	1	1	0	0	0	0	0	0	16	1	0	0	0	0	0	2
63	0	1	0	0	0	0	0	0	11	1	0	0	0	0	0	1
61	1	1	1	1	0	0	0	1	17	1	1	0	1	0	0	3
45	0	1	0	0	0	0	0	0	11	1	0	0	0	0	0	1
55	0	1	0	0	0	0	0	0	15	1	1	0	0	0	0	2
50	0	1	0	0	0	0	0	0	8	1	0	0	0	0	0	1
68	0	1	0	1	0	1	1	1	29	1	1	1	0	1	0	3
57	1	1	0	0	0	0	0	0	20	0	1	0	1	1	0	2
53	1	1	0	0	0	0	0	0	13	1	0	0	0	0	0	1
78	0	1	0	0	0	1	0	0	15	0	1	1	1	0	0	3
56	1	1	1	0	0	0	1	0	9	0	0	0	0	0	0	1
65	1	1	0	0	0	1	0	0	22	1	1	1	1	0	0	3
52	1	1	0	0	0	0	0	0	11	1	0	0	0	0	0	1
68	0	1	0	1	0	0	0	0	15.9	1	0	0	0	0	0	3
72	1	1	0	0	0	1	0	0	19	0	1	1	1	0	0	3
68	0	1	1	0	0	0	0	0	28	0	1	1	0	0	0	3
59	0	1	0	0	0	0	0	0	12	1	1	0	1	0	0	1
61	1	1	0	0	0	0	0	0	6	1	0	0	0	0	0	1
37	1	1	0	0	0	0	0	0	7	0	0	0	0	0	0	1
71	0	1	0	0	1	0	0	0	7	0	0	0	0	0	0	1
73	1	1	0	0	0	1	0	0	10	0	1	0	0	0	0	3
52	1	1	0	0	0	0	0	0	6	0	0	1	0	0	0	3
63	0	1	0	0	0	0	1	0	13	1	1	1	0	0	0	3
51	1	1	0	0	1	0	0	0	13	1	1	0	0	0	0	2
77	1	1	0	0	0	0	0	0	18	0	1	0	0	0	0	2
50	0	1	0	0	0	0	1	0	9.6	1	0	0	0	0	0	3
73	0	1	1	0	0	0	0	0	19	0	1	1	1	0	0	3
73	0	1	0	0	1	1	0	0	23	0	0	1	1	0	0	1
67	1	1	0	0	0	0	0	0	14	0	1	0	0	0	0	2
72	1	1	0	0	0	0	1	1	10	0	1	0	0	0	0	3
57	0	1	0	0	0	0	0	0	14	1	0	0	0	0	0	1
64	0	1	0	1	0	0	1	0	10	0	0	0	0	0	0	2
48	1	1	0	0	0	0	0	0	12	0	1	1	0	0	0	2
78	1	1	0	0	0	1	0	0	12	0	1	0	0	0	0	2
43	1	1	0	0	0	0	0	0	10	0	0	0	0	0	0	2
42	1	1	0	0	0	0	1	0	7	0	0	0	0	0	0	1
54	0	1	0	0	0	0	0	1	9	0	0	0	0	0	0	1
44	1	1	0	0	0	0	0	0	9	0	0	0	0	0	0	2
73	0	1	0	0	0	1	0	0	17	1	1	1	0	0	0	2
65	0	1	0	0	0	0	0	0	13	0	1	0	0	0	0	2
77	1	1	0	0	0	0	0	0	18	1	1	0	0	0	0	3
66	0	1	0	0	0	0	1	0	15	1	1	1	1	0	0	2
63	1	1	0	0	0	0	0	0	17	1	1	0	1	0	0	2
41	1	1	0	0	0	0	0	0	9	1	0	0	1	0	0	2
37	1	1	0	0	0	0	0	0	14	1	0	0	0	1	0	1
45	1	1	0	0	0	1	0	0	20	0	1	1	1	0	0	3
57	1	1	0	0	0	0	1	0	16	1	1	0	1	0	0	2
59	1	1	0	0	0	1	0	0	18.5	0	1	0	0	0	0	2
59	1	1	0	0	0	1	0	0	22	1	1	0	0	0	0	2
61	0	1	0	0	0	0	0	0	30	0	1	1	1	1	0	3
76	1	1	0	0	0	0	1	0	17	0	0	0	0	0	0	3
55	1	1	0	0	0	0	0	0	6.8	1	0	0	0	0	0	3
57	0	1	0	0	0	0	0	0	21	1	1	0	0	0	0	2
71	0	1	0	0	0	0	0	0	21	1	1	1	1	0	0	3
66	0	1	0	0	0	0	0	0	12	0	1	0	0	0	0	1
61	0	1	0	0	0	0	0	0	11	0	0	0	0	0	0	1
64	1	1	0	0	0	0	0	0	6	0	0	0	0	0	0	1
42	0	1	0	0	0	0	0	0	7	0	0	0	0	0	0	2
51	1	1	0	0	0	0	0	0	14	1	1	0	0	0	0	2
54	1	1	0	0	0	0	0	0	9	1	1	1	0	0	0	2
72	1	1	0	0	0	0	0	0	14	0	0	0	0	0	0	1
69	1	1	0	0	0	0	0	0	15	0	1	0	1	0	0	3
31	1	1	0	0	0	0	0	0	7	0	0	0	0	1	0	1
53	0	1	1	0	0	0	0	0	10	1	0	0	0	0	0	1
39	1	1	0	0	0	0	0	0	12	0	1	0	1	0	0	2
59	1	1	0	0	0	0	0	0	13	1	1	0	0	0	0	2
70	1	1	0	0	0	0	0	1	11	1	0	0	1	0	0	2
73	0	1	0	0	0	0	0	0	11	1	0	1	0	0	0	3
42	0	1	0	0	0	1	0	0	13	1	0	0	0	0	0	2
69	1	1	0	0	1	1	0	1	7	1	0	0	0	0	0	1
39	0	1	0	0	0	0	0	0	9	1	0	0	0	0	0	1
63	1	1	1	1	0	0	0	0	14	0	0	0	0	1	0	1
58	1	1	0	0	0	0	0	1	6	0	0	0	0	0	0	1
62	0	1	0	0	1	0	1	0	20	1	1	0	1	0	0	3
61	0	1	0	0	0	1	0	0	6	1	0	0	0	0	0	1
68	0	1	0	1	0	0	0	0	10	1	1	1	0	0	0	1
79	1	1	0	0	0	0	1	0	16	1	0	0	0	1	0	1
55	1	1	0	0	0	1	1	0	7	1	0	0	0	0	0	2
45	1	1	1	1	0	0	0	0	7	0	0	0	0	0	0	2
55	1	1	0	0	0	1	0	0	8	1	0	0	0	0	0	1
75	0	1	0	0	0	0	0	0	18	0	1	1	1	0	0	3
59	1	1	0	0	0	0	0	0	14	1	0	0	0	0	0	2
48	1	1	0	0	0	0	0	0	14	1	0	0	0	0	0	1
62	1	1	0	0	0	1	0	0	11	0	1	0	1	0	0	3
80	1	1	0	0	0	0	0	0	22	1	1	1	1	0	0	2
58	1	1	0	0	0	0	0	0	25	1	0	0	0	0	0	2
58	1	1	0	0	0	0	0	0	7	1	0	0	0	0	0	1
38	1	1	0	0	0	0	0	0	6.5	1	0	0	0	0	0	1
51	1	1	0	0	0	0	1	0	6	0	0	0	0	0	0	2
46	1	1	0	0	0	0	0	0	11	1	0	0	1	0	0	2
69	0	1	0	0	0	0	1	0	16	0	1	1	1	0	0	2
60	0	1	0	0	0	1	1	0	8	1	0	0	0	0	0	1
57	1	1	1	0	0	0	0	0	10	1	0	0	0	0	0	2
57	1	1	1	1	0	0	0	0	15	1	1	0	1	0	0	1
62	0	1	0	1	0	0	0	1	25	1	1	1	1	0	0	3
41	1	1	0	0	0	0	0	0	7	1	0	0	0	0	0	1
29	0	1	0	0	0	0	0	0	8	0	0	0	0	0	0	1
35	1	1	0	0	0	0	1	0	6	1	0	0	0	0	0	1
68	1	1	0	0	1	0	0	0	7	1	0	0	0	0	0	1
77	0	1	0	0	0	0	0	0	12	1	1	0	0	0	0	3
52	1	1	0	0	0	0	1	0	8	0	0	0	0	0	0	1
69	1	1	1	0	0	0	0	0	21	1	1	0	1	0	0	2
68	0	1	0	0	0	0	0	0	18	1	0	0	0	0	0	2
39	0	1	0	0	0	0	1	0	8	1	0	0	0	0	0	1
69	0	1	0	0	0	1	1	0	21	0	1	1	1	0	0	3
45	1	1	0	0	0	0	0	0	11	0	1	1	1	0	0	3
50	1	1	0	0	0	0	0	0	6	1	0	0	0	0	0	1
73	1	1	0	0	0	0	0	0	18	0	1	0	0	0	0	2
74	0	1	0	0	0	1	0	0	10	1	0	0	0	0	0	3
54	1	1	0	0	0	0	1	1	8	1	0	0	0	0	0	2
41	1	1	0	0	0	0	0	0	7	1	0	0	0	0	0	1
65	1	1	0	0	0	0	0	0	15	1	0	1	0	0	0	1
64	0	1	0	0	0	0	0	0	15	1	1	0	0	0	0	2
57	1	1	0	0	0	0	1	0	10	1	0	0	1	0	0	1
51	1	1	0	0	0	0	0	0	20	1	1	0	1	0	0	3
70	1	1	0	0	0	0	0	0	17	0	1	1	1	0	0	2
57	0	1	0	0	0	0	0	0	29	1	1	1	1	0	0	2
53	0	1	0	1	0	0	0	0	10	1	0	0	1	0	0	3
73	1	0	0	0	0	1	0	0	26	0	1	1	1	1	0	3
50	0	0	0	0	0	1	0	0	11	0	1	0	0	0	0	3
61	1	0	0	0	0	0	0	0	6	0	0	0	0	0	0	3
57	0	0	0	0	0	0	0	0	14	0	0	0	0	0	0	3
58	1	0	0	0	0	0	0	1	10	0	1	0	1	0	0	2
55	1	0	0	0	0	0	0	0	11	1	1	0	0	0	0	3
62	0	0	0	0	0	0	0	0	11	0	1	1	1	0	0	3
62	0	0	0	0	0	0	0	0	12	1	0	0	0	0	0	3
68	0	0	0	0	0	0	0	0	17	1	0	1	1	0	0	3
58	1	0	0	0	0	0	0	1	5	1	0	0	0	0	0	1
71	0	0	0	1	0	0	0	0	15.5	1	0	0	0	0	0	1
71	0	0	0	1	0	0	0	0	13	0	0	0	1	0	0	1
56	0	0	0	1	0	0	1	0	10	0	1	0	0	0	0	3
64	1	0	0	0	0	0	0	0	5	1	0	0	1	0	0	2
62	1	0	0	0	0	0	0	0	6	1	0	0	0	0	0	1
65	0	0	0	0	0	1	1	0	28	0	1	1	1	0	0	3
60	0	0	0	0	0	0	0	0	10	1	1	1	1	0	0	2
60	1	0	0	0	0	0	0	0	8	1	0	1	0	0	0	3
47	0	0	0	1	0	1	1	0	30	1	0	0	0	0	0	3
44	1	0	0	0	0	0	0	0	15	1	1	0	0	0	0	3
73	1	0	0	0	0	0	0	0	6	1	0	0	0	0	0	1
49	1	0	0	0	0	0	0	0	14	1	0	0	0	0	0	3
21	1	0	0	0	0	0	0	0	7	0	0	0	1	0	0	3
54	0	0	0	0	0	0	0	0	17	1	1	0	0	0	0	2
55	0	0	0	1	0	1	0	0	16	0	1	1	1	0	0	3
39	1	0	0	0	0	0	0	0	7	0	0	0	0	0	0	3
50	0	0	0	0	1	0	0	0	7	0	0	0	0	0	0	1
66	0	0	0	0	0	0	0	0	23	1	1	1	1	0	0	3
58	0	0	0	0	1	1	0	0	7	0	0	0	0	0	0	3
67	0	0	0	0	0	0	0	0	19	1	0	0	0	0	0	3
81	0	0	0	0	0	0	0	0	13	1	0	0	0	0	0	3
55	1	0	1	0	0	0	0	0	9	1	0	0	0	0	0	3
50	1	0	0	0	0	0	1	0	12	0	0	0	1	0	0	1
47	0	0	0	0	0	0	1	0	19	0	1	1	1	0	0	3
59	1	0	0	0	0	0	0	0	8.5	0	0	0	0	0	0	3
51	0	0	0	1	0	0	0	0	12	1	1	0	0	0	0	3
59	1	0	0	0	0	0	0	0	12	0	0	0	1	0	0	3
74	1	0	1	0	1	0	1	0	9	0	0	0	1	0	0	1
77	0	0	1	0	0	0	0	0	18	0	0	0	0	0	0	1
57	1	0	0	0	0	0	0	0	11	0	0	0	0	0	0	3
66	1	0	0	0	0	0	0	0	11	1	0	0	0	0	0	3
73	1	0	0	0	0	0	0	0	7	0	0	0	0	0	0	3
65	1	0	0	0	0	0	0	0	15	0	1	0	0	0	0	3
72	1	0	0	0	0	0	0	0	6	0	0	0	0	0	0	3
46	0	0	0	0	0	0	0	0	12	1	0	0	0	0	0	3
57	0	0	0	0	0	0	0	0	6	1	0	0	0	0	0	1
72	1	0	0	0	0	0	0	0	6	1	0	0	0	0	0	1
30	1	0	0	0	0	0	1	0	11	1	0	0	1	0	0	3
71	0	0	0	0	0	0	0	0	17	1	0	0	0	0	0	3
55	0	0	0	0	0	0	0	0	11	0	1	1	0	0	0	3
71	1	0	0	0	0	0	0	0	7.6	0	0	0	0	0	0	3
49	0	0	0	0	0	0	0	0	6	0	0	0	0	0	0	3
62	1	0	0	0	0	0	0	0	11	0	1	0	0	0	0	2
63	1	0	0	0	0	0	0	0	22	0	0	0	0	0	0	1
80	0	0	0	0	0	1	1	0	15	1	1	1	0	0	0	3
60	1	0	0	0	0	0	0	0	12	1	0	1	0	0	0	3
46	1	0	0	0	0	1	0	0	10	0	0	1	0	0	0	3
72	0	0	0	0	0	1	0	0	14	0	0	0	0	0	0	3
54	0	0	0	0	0	0	0	0	10	0	0	0	0	0	1	3
72	0	0	0	0	0	1	0	0	7	1	0	0	0	0	1	3
54	1	0	0	0	0	0	1	0	6	0	0	0	0	0	0	3
72	1	0	0	0	0	0	0	0	12	0	0	0	0	0	0	1
66	1	0	0	0	0	0	0	0	14	1	0	0	1	0	0	3
41	1	0	0	0	0	0	0	0	5	0	0	0	0	0	1	3
70	1	0	0	0	0	0	0	0	13	0	0	0	0	0	0	3
58	1	0	0	0	0	0	1	0	15	0	1	1	1	0	0	3
43	1	0	0	0	0	1	0	0	6	1	0	0	0	0	0	1
51	0	0	0	0	0	0	1	0	17	1	0	0	1	0	0	1
68	1	0	0	0	0	0	0	0	7.3	1	0	0	0	0	0	1
33	1	0	0	0	1	0	0	0	8	0	0	0	0	0	0	1
47	1	0	0	0	0	1	0	0	8	1	0	0	0	0	0	1
65	0	0	0	0	0	1	0	1	18	1	0	0	0	0	0	3
53	0	0	0	0	0	1	1	0	20	0	1	0	0	0	0	3
